# Supplementary material for: Core Substances and Related Bio-Activities on Anti-Lung Cancer Cell A549 of Pleione Pseudobulb
Source: Pharmaceuticals (Basel). 2026 May 20;19(5):800. doi: 10.3390/ph19050800 (PMC13210126; doi:10.3390/ph19050800)
Supplement: Supplementary file 1 [file pharmaceuticals-19-00800-s001.zip]

Archive with 1 entries (1 files):
- pharmaceuticals-4319614-supplementary.pdf
